# Supplementary material for: Genome-Wide Analysis of Dof Genes and Their Response to Abiotic Stress in Rose (Rosa chinensis)
Source: Front Genet. 2021 Mar 4;12:538733. doi: 10.3389/fgene.2021.538733 (PMC7969895; doi:10.3389/fgene.2021.538733)
Supplement: Supplementary file 1 [file Table_1.XLS]

## Sheet: Sheet1
Table S1. Primer pairs of the 24 RchDof genes identified in this study
Gene name	Subgroup	Primers
		Forward primer (5’ to 3’)	Reverse primer (5’ to 3’)
RchDof1	C2.1	CGCTCTCCTACGACTCCAAT	TTGCTGTTGTGGGTTTCGAG
RchDof2	B1	GCGTGAAAAGACCTAGCTCG	ACCAAACCCTAACCCGAGAG
RchDof3	C2.1	GTCCGGGTTCTCTTTGCAAG	TGACCCTCCACCCATTAACC
RchDof4	D2	CAGCATCTCACCTCTCAGCT	AGCACTCCCATACCCACTTC
RchDof5	B1	GACCAATCCCTCAAGTGC	CGAAGATGACGACCCAAG
RchDof6	B1	CGTGCCGTTCGGTTTC	CATCTTCAGTTCCTGGTTATTCT
RchDof7	A	CAGCCGCAAGAACG	TCCCTCCATTACTCACATT
RchDof8	D1	GGTCGGGGTTGAAACTGATG	CAGCTCGAATCCCCACTTTG
RchDof9	B1	CTTTGCTCAAAGCCTCAACC	GCTCCATGTTGCCCTTAAAA
RchDof10	C2.2	TGACACCTACTCCGACCAAC	AAATCACCCCACGCTTGAAC
RchDof11	C3	CCGTTACTGGACAAGAGG	TGGTTGCGACAAATGACT
RchDof12	D1	GAGGCTCAAGGAAGAATA	CAGCACTTTGTTGGGTCA
RchDof13	B2	CTATCGTCCGGTAGCAGTGT	TGGTGGCAGTGGAAGTAGAG
RchDof14	C1	CGGACTCGGGTTTGAT	GGTTTGGAGTGCTGGAT
RchDof15	B2	GCCTCAAGTTCTCCGACAC	AAACAGCCCATTCCCACT
RchDof16	D1	TGGCAGCAACAGCAATCC	CCGCCGTTACCAGCATCT
RchDof17	C1	AAAGGCTGCCGGAGATAC	GACTGCTGCTCGGATAGA
RchDof18	B1	TCCTAAAGCACCCGTTGA	CACCCACTGGCACATTTC
RchDof19	C2.2	TCTCCACCATCCTCCAAT	GAAGATACCTCCCTCGTT
RchDof20	D2	CAGACCTTGTTGCAAGCACA	TCACACCTCGGACACTTCAA
RchDof21	D1	CTGTTTGGGACAACCATTAC	GATCTTCTCCGGCCTCTT
RchDof22	A	GGAACTCGCAACAAGAA	CCACCAAGGGACAAAA
RchDof23	C2.1	GGAAGAACAGAAGAGGGTC	TCCTGAACTCCTGGAAACT
RchDof24	C1	CCCAAGAAATAAACCAGG	GTGATTTGAGTTCCAGCA
GAPDH	-	CTCAGACTCCTCCTTGATAGC	TTCTGCCTGCTCTCAATGG
