# Supplementary material for: Genome-Wide Analysis of Dof Genes and Their Response to Abiotic Stress in Rose (Rosa chinensis)
Source: Front Genet. 2021 Mar 4;12:538733. doi: 10.3389/fgene.2021.538733 (PMC7969895; doi:10.3389/fgene.2021.538733)
Supplement: Supplementary file 2 [file Table_2.xls]

## Sheet: Sheet1
Table S2. Statistic summary of the identified RchDof genes
Gene Name	Gene ID	Chromosome	ORF (aa)	Group	PI	MW (KDa)	GRAVY	Subcellular Location	Ortholog in A. thaliana	Ortholog in tomato
RchDof1	RchiOBHm_Chr1g0360381	Chr1	266	C2.1	8.7	29.15	-0.826	Nucleus	AT3G61850	SlDOF-20
RchDof2	RchiOBHm_Chr1g0366541	Chr1	367	B1	8.84	39.09	-0.723	Nucleus	AT3G55370	SlDOF-9
RchDof3	RchiOBHm_Chr1g0381791	Chr1	298	C2.1	8.55	32.65	-0.797	Nucleus	AT4G24060	SlDOF-23
RchDof4	RchiOBHm_Chr2g0103751	Chr2	239	D2	8.73	24.53	-0.397	Nucleus	AT3G50410	SlDOF-34
RchDof5	RchiOBHm_Chr2g0104031	Chr2	325	B1	8.98	34.54	-0.57	Nucleus	AT5G60200	SlDOF-10
RchDof6	RchiOBHm_Chr2g0110671	Chr2	358	B1	8.77	38.11	-0.705	Nucleus	AT5G65590	SlDOF-11
RchDof7	RchiOBHm_Chr2g0142541	Chr2	228	A	8.19	24.44	-0.793	Nucleus	AT1G51700	SlDOF-3
RchDof8	RchiOBHm_Chr2g0167771	Chr2	509	D1	5.84	55.19	-0.85	Nucleus	AT5G39660	SlDOF-27
RchDof9	RchiOBHm_Chr3g0466831	Chr3	381	B1	9.36	40.27	-0.68	Nucleus	AT2G37590	SlDOF-9
RchDof10	RchiOBHm_Chr3g0476121	Chr3	302	C2.2	6.02	32.94	-0.674	Nucleus	AT3G52440	SlDOF-15
RchDof11	RchiOBHm_Chr3g0485041	Chr3	363	C3	8.96	41.74	-0.593	Nucleus	AT1G64620	SlDOF-6
RchDof12	RchiOBHm_Chr4g0439611	Chr4	531	D1	5.73	56.83	-0.736	Nucleus	AT5G39660	SlDOF-25/SlCDF1
RchDof13	RchiOBHm_Chr5g0007751	Chr5	295	B2	8.16	32.75	-0.714	Nucleus	AT5G66940	SlDOF-31
RchDof14	RchiOBHm_Chr5g0008851	Chr5	295	C1	9.48	31.84	-0.888	Nucleus	AT5G60850	SlDOF-1
RchDof15	RchiOBHm_Chr5g0008861	Chr5	347	B2	7.68	37.54	-0.724	Nucleus	AT1G28310	SlDOF-12
RchDof16	RchiOBHm_Chr5g0010791	Chr5	173	D1	9.12	19.52	-0.688	Nucleus	AT1G29160	SlDOF-30
RchDof17	RchiOBHm_Chr5g0061151	Chr5	315	C1	6.78	34.54	-0.856	Nucleus	AT2G28510	SlDOF-14
RchDof18	RchiOBHm_Chr5g0063971	Chr5	354	B1	9.39	38.38	-0.792	Nucleus	AT3G55370	SlDOF-5
RchDof19	RchiOBHm_Chr6g0276721	Chr6	299	C2.2	4.82	33.22	-0.698	Nucleus	AT1G21340	SlDOF-19
RchDof20	RchiOBHm_Chr6g0300001	Chr6	279	D2	6.51	29.46	-0.497	Nucleus	AT1G47655	SlDOF-32
RchDof21	RchiOBHm_Chr7g0181561	Chr7	467	D1	6.58	51.23	-0.77	Nucleus	AT3G47500	SlDOF-25/SlCDF1
RchDof22	RchiOBHm_Chr7g0183751	Chr7	317	A	8.52	34.33	-0.738	Nucleus	AT5G60850	SlDOF-1
RchDof23	RchiOBHm_Chr7g0186471	Chr7	300	C2.1	8.87	32.62	-0.794	Nucleus	AT4G24060	SlDOF-22
RchDof24	RchiOBHm_Chr7g0193511	Chr7	339	C1	6.36	37.47	-0.771	Nucleus	AT5G62940	SlDOF-17
Notes: Chr, chromosome; ORF, open reading frame; PI, theoretical pI; MW: molecular weight; GRAVY: grand average of hydropathicity.
