# Supplementary material for: Genome-Wide Analysis of Dof Genes and Their Response to Abiotic Stress in Rose (Rosa chinensis)
Source: Front Genet. 2021 Mar 4;12:538733. doi: 10.3389/fgene.2021.538733 (PMC7969895; doi:10.3389/fgene.2021.538733)
Supplement: Supplementary file 3 [file Table_3.xls]

## Sheet: Sheet1
Table S3. Stress-related cis-elements in the promoter regions of RchDof genes
Gene Name	Sub-Family	Motifs related to plant growth and development										Motifs related to stress response
		box4	G-box	circadian	CCGTCC-box	O2-site	GT1	CAT-box	RY-element	GCN4_motif	ACE	CGTCA-motif	TGACG-motif	ABRE	TCA-element	TGA-element	ARE	W-box	GARE-motif	TC-rich repeats	MBS	LTR
		light responsive	light responsive	circadian control	meristem specific activation	zein metabolism regulation	light responsive	meristem expression	seed-specific regulation	endosperm expression	light responsive	MeJA response	MeJA response	ABA response	heat stress/SA responsive	auxin-responsive	anaerobic induction	fungal elicitor responsive	gibberellin-responsive	defense and stress	drought stress	low-temperature stress
RchDof1	C2.1	√												√			√
RchDof2	B1	√					√		√	√		√						√			√
RchDof3	C2.1		√				√					√		√		√	√				√
RchDof4	D2	√				√						√			√			√	√	√		√
RchDof5	B1	√	√				√							√			√			√	√
RchDof6	B1	√								√							√
RchDof7	A	√					√	√						√	√			√			√
RchDof8	D1	√	√			√					√		√	√		√	√					√
RchDof9	B1							√										√
RchDof10	C2.2	√	√	√								√		√			√
RchDof11	C3			√		√	√		√			√		√							√
RchDof12	D1	√	√	√		√								√						√
RchDof13	B2		√				√			√			√			√
RchDof14	C1						√						√					√		√	√
RchDof15	B2											√						√
RchDof16	D1	√	√			√											√
RchDof17	C1	√	√				√		√			√
RchDof18	B1		√									√		√		√	√
RchDof19	C2.2		√									√	√	√		√		√				√
RchDof20	D2	√	√									√	√								√	√
RchDof21	D1		√				√														√	√
RchDof22	A	√	√		√							√	√	√			√
RchDof23	C2.1						√			√							√	√
RchDof24	C1		√		√								√	√
